# Supplementary material for: Evaluation of the 8th Edition AJCC Staging System for the Clinical Staging of Pancreatic Cancer
Source: Cancers (Basel). 2022 Sep 26;14(19):4672. doi: 10.3390/cancers14194672 (PMC9563770; doi:10.3390/cancers14194672)
Supplement: Supplementary file 1 [file cancers-14-04672-s001.zip]

Archive with 1 entries (1 files):
- cancers-1897177-supplementary.pdf
